# Supplementary material for: Normative cerebral cortical thickness for human visual areas
Source: Neuroimage. 2019 Nov 1;201:116057. doi: 10.1016/j.neuroimage.2019.116057 (PMC6892250; doi:10.1016/j.neuroimage.2019.116057)
Supplement: Appendix B — Statistical assessment of normality for cortical thickness estimates. The Anderson-Darling test was used to assess whether mean surface-corrected cortical thickness estimates across 960 subjects are consistent with the normal distribution, in 25 visual areas. FDR correction for multiple comparisons applied, * = pcorrected < 0.05 [file mmc1.xlsx]

## Sheet: Sheet1
Cortical area	A	p
V1d	0.62	0.236
V1v	0.88	0.077
V2d	0.21	0.853
V3d	0.45	0.392
V3A	0.31	0.661
V3B	0.47	0.393
LO1	0.28	0.734
LO2	0.26	0.753
TO1	1.09	0.038*
TO2	0.31	0.691
V2v	0.55	0.283
V3v	0.45	0.412
hV4	0.74	0.134
VO1	1.08	0.038*
VO2	0.55	0.271
IPS0	0.58	0.262
IPS1	0.33	0.666
IPS2	0.42	0.425
IPS3	0.88	0.099
SPL1	1.23	0.041*
IPS4	1.13	0.047*
IPS5	1.26	0.07
FEF	0.6	0.249
PHC1	0.88	0.087
PHC2	0.84	0.084
