# Supplementary material for: Normative cerebral cortical thickness for human visual areas
Source: Neuroimage. 2019 Nov 1;201:116057. doi: 10.1016/j.neuroimage.2019.116057 (PMC6892250; doi:10.1016/j.neuroimage.2019.116057)
Supplement: Appendix C — Statistical assessment of hemispheric bias in cortical thickness. One-sample t-tests assessing hemispheric bias in surface-corrected cortical thickness (left – right) were performed against a distribution of mean zero in 25 visual areas. Positive hemispheric bias indicates thicker cortex in the left hemisphere, negative hemispheric bias indicates thicker cortex in the right hemisphere. FDR correction for multiple comparison applied, * ​= ​medium effect size, ** large effect size [file mmc2.xlsx]

## Sheet: Sheet1
Cortical area	Mean bias (mm)	T	p	Cohen's d
V1d	0.02	5.2	1e-07	0.17
V1v	0.02	5.07	1e-07	0.16
V2d	0.01	1.6	0.143	0.05
V3d	-0.04	12.16	1e-31	0.39*
V3A	0.01	1.55	0.152	0.05
V3B	-0.07	16.35	1e-52	0.53**
LO1	-0.03	7.8	1e-14	0.25
LO2	0.02	4.16	1e-05	0.13
TO1	0.04	8.19	1e-15	0.26
TO2	0.05	6.52	1e-10	0.21
V2v	0	0.9	0.398	0.03
V3v	0.05	11.77	1e-29	0.38*
hV4	0.01	1.3	0.219	0.04
VO1	0	0.43	0.693	0.01
VO2	-0.05	7.2	1e-12	0.23
IPS0	-0.03	10.47	1e-23	0.34*
IPS1	0.03	6.85	1e-11	0.22
IPS2	0.04	9.83	1e-21	0.32*
IPS3	0.04	9.49	1e-20	0.31*
SPL1	0.04	7.19	1e-12	0.23
IPS4	0.06	10.19	1e-22	0.33*
IPS5	0	0.33	0.744	0.01
FEF	-0.01	1.47	0.17	0.05
PHC1	0.08	10.25	1e-23	0.33*
PHC2	-0.27	28.52	1e-128	0.92**
